# Supplementary material for: Colchicine for cardiovascular and limb risk reduction in Medicare beneficiaries with peripheral artery disease: emulation of target trials
Source: Eur Heart J Open. 2024 Aug 13;4(4):oeae062. doi: 10.1093/ehjopen/oeae062 (PMC11339712; doi:10.1093/ehjopen/oeae062)
Supplement: oeae062_Supplementary_Data [file oeae062_supplementary_data.zip]

Archive with 2 entries (2 files):
- supplemental_figs_2024-06-01.docx
- supplemental_tbls_2024-06-01.docx
